# Supplementary material for: Toll-like receptor-mediated innate immune responses by recognition of the recombinant dormancy-associated Mycobacterium tuberculosis proteins Rv2659c and Rv1738
Source: PLoS One. 2022 Sep 1;17(9):e0273517. doi: 10.1371/journal.pone.0273517 (PMC9436120; doi:10.1371/journal.pone.0273517)
Supplement: S1 Dataset — (XLSX) [file pone.0273517.s001.xlsx]

## Sheet: Recognition of hTLR2 hTLR4
HEK-Blue™ hTLR2: Rv2659c (OD)
1xPBS	Pro K	100 ng	200 ng	400 ng	800 ng	1.6 µg	3.2 µg	6.4 µg	FSL-1 (100 ng/ml)
0.36	0.1	0.36	0.4	0.45	0.59	0.76	1.04	1.95	3.31
0.38	0.1	0.37	0.4	0.45	0.54	0.73	1.02	1.9	3.38
0.38	0.09	0.39	0.4	0.46	0.56	0.84	1.23	1.92	3.23
0.36	0.09	0.38	0.4	0.46	0.54	0.79	1.13	1.87	3.37
0.47	0.126	0.491	0.528	0.622	0.725	0.962	1.335	1.754	2.911
0.4828	0.13	0.496	0.534	0.671	0.722	0.962	1.314	1.749	2.914
HEK-Blue™ hTLR4: Rv2659c (OD)
1xPBS	Pro K	100 ng	200 ng	400 ng	800 ng	1.6 µg	3.2 µg	6.4 µg	LPS (1 µg/ml)
0.104	0.149	0.233	0.308	0.457	0.736	1.075	1.642	1.95	2.452
0.109	0.128	0.219	0.324	0.504	0.796	1.116	1.742	1.983	2.496
0.099	0.065	0.171	0.318	0.5	0.872	1.331	1.716	2.165	2.36
0.107	0.068	0.172	0.322	0.534	0.898	1.316	1.772	2.104	2.374
0.097	0.086	0.157	0.221	0.298	0.483	0.838	1.13	1.64	1.87
0.095	0.085	0.154	0.213	0.28	0.484	0.806	1.14	1.65	1.96
HEK-Blue™ hTLR2: Rv1738 (OD)
1xPBS	Pro K	100 ng	200 ng	400 ng	800 ng	1.6 µg	3.2 µg	6.4 µg	FSL-1 (100 ng/ml)
0.412	0.12	0.428	0.435	0.45	0.582	0.887	1.42	1.8978	2.524
0.416	0.124	0.426	0.43	0.456	0.58	0.885	1.46	1.8365	2.564
0.215	0.12	0.251	0.322	0.536	0.746	0.811	1.515	2.174	2.885
0.233	0.124	0.244	0.331	0.499	0.742	0.814	1.482	2.197	2.865
0.173	0.12	0.194	0.288	0.503	0.704	0.967	1.272	1.592	2.077
0.166	0.124	0.208	0.265	0.49	0.641	0.904	1.195	1.791	2.107
HEK-Blue™ hTLR4: Rv1738 (OD)
1xPBS	Pro K	100 ng	200 ng	400 ng	800 ng	1.6 µg	3.2 µg	6.4 µg	LPS (1 µg/ml)
0.078	0.14	0.243	0.42	0.586	0.815	0.995	1.128	1.198	2.664
0.079	0.14	0.237	0.449	0.588	0.794	1.035	1.144	1.12	2.717
0.106	0.14	0.213	0.362	0.514	0.898	1.493	2.268	2.733	2.452
0.106	0.14	0.226	0.382	0.538	0.924	1.537	2.278	2.709	2.496
0.089	0.14	0.334	0.508	0.76	0.906	1.136	1.215	1.3	2.36
0.091	0.14	0.337	0.499	0.75	0.917	1.122	1.219	1.201	2.374

## Sheet: Kinetics of Phosphorylated NF-κ
Phosphorylated NF-kB: Rv2659c (MFI)							Phosphorylated NF-kB: Rv1738 (MFI)
0 min	10 min	20 min	30 min	45 min			0 min	10 min	20 min	30 min	45 min
185.5	310.5	348.5	437.5	1134			212	586	1261	1888	1955
188	305	381	398	994			321	616	672	1811	3728
157	214	388	438	1246			308	821	1691	1115	1615

## Sheet: Quantification of Inflammatory 
	Quantification of Inflammatory Cytokines: Rv2659c (pg/ml)									Quantification of Inflammatory Cytokines: Rv1738 (pg/ml)
TNF-α	Untreated	400 (ng/ml)	800 (ng/ml)	1.6 (µg/ml)	3.2 (µg/ml)	6.4 (µg/ml)	LPS (1 µg/ml)		TNF-α	Untreated	400 (ng/ml)	800 (ng/ml)	1.6 (µg/ml)	3.2 (µg/ml)	6.4 (µg/ml)	LPS (1 µg/ml)
	0	113.42	319.11	570.65	626.5	581.45	453.13			13.98	41.77	52	70.77	85.49	112.14	49.59
	0	165.88	280.09	422.32	463.76	592.51	309.87			14.38	33.2	55.67	84.11	90.01	99.02	33.53
	1.77	243	536.29	793.25	1277.46	1562.62	576			45.94	167.06	261.79	448.69	820.2	921.37	357.21
	4.51	165.1	288.42	617.98	941.7	1085.33	619.77			50.73	179.7	261.97	463.7	865.14	1120.26	305.81
	2.43	180.42	450.83	930.54	1240.13	1610	940.58			35.36	57.8	111.63	171.2	299.4	307.4	226.6
	2.11	181.3	381.88	480.66	620.08	1000.29	640.6			25.62	69.66	99.57	246.26	344.01	356.95	151.03
IL-10	Untreated	400 (ng/ml)	800 (ng/ml)	1.6 (µg/ml)	3.2 (µg/ml)	6.4 (µg/ml)	LPS (1 µg/ml)		IL-10	Untreated	400 (ng/ml)	800 (ng/ml)	1.6 (µg/ml)	3.2 (µg/ml)	6.4 (µg/ml)	LPS (1 µg/ml)
	7.37	74.37	161.33	328.35	385.77	568.5	424.07			23.81	226.42	283.5	422.92	739.8	1112.79	499.16
	6.97	123.99	204.6	324.27	528.8	461.46	374.28			19.56	138.62	285.35	575.29	697.79	1078.52	277.96
	14.1	110.63	240.13	370.2	620.92	820.06	557.24			39.08	531.82	812.34	1343.15	1683.39	1766.01	1121.37
	0.8	70.67	180.08	260.78	460.31	820.36	530.46			47.45	572.34	874.55	1332.37	1837.02	2159.69	1013.37
	1.1	70.88	200.95	500.84	910.03	1710	990.84			23.81	138.82	279.83	422.74	650.79	534.83	424.36
	0	60.22	200.07	370.25	760.25	1480	630.01			23.94	208.75	285.76	598.7	756.54	840.54	342.77
IL-1β	Untreated	400 (ng/ml)	800 (ng/ml)	1.6 (µg/ml)	3.2 (µg/ml)	6.4 (µg/ml)	LPS (1 µg/ml)		IL-1β	Untreated	400 (ng/ml)	800 (ng/ml)	1.6 (µg/ml)	3.2 (µg/ml)	6.4 (µg/ml)	LPS (1 µg/ml)
	2.62	87.19	151.72	303.39	347.34	502.67	598.96			82	432	270.34	443	566.2	3681.4	350.2
	1.07	124.59	210.36	305.42	517.03	709.03	434.97			27.99	157.4	257.71	557.39	731.39	1484.63	244
	9.39	170.52	340.2	550.19	1151.2	1544	1403.71			132.53	1031.85	1771.42	3354.06	4884.65	5237.4	2740.43
	9.09	148.57	329.78	554.13	1213.52	1175.5	1151.9			163.8	1301.6	2622.57	3520	3769.6	5470	2518.26
	6.81	150.36	500.58	730.73	980.01	1930.15	1395.9			63.8	265.26	536.16	739.75	1324.08	1345.95	856.17
	10.1	120.11	241	375.1	556.6	1317.5	521			55.33	330.61	445.72	1558.41	1749.55	1916.75	750.9
IL-6	Untreated	400 (ng/ml)	800 (ng/ml)	1.6 (µg/ml)	3.2 (µg/ml)	6.4 (µg/ml)	LPS (1 µg/ml)		IL-6	Untreated	400 (ng/ml)	800 (ng/ml)	1.6 (µg/ml)	3.2 (µg/ml)	6.4 (µg/ml)	LPS (1 µg/ml)
	135.66	12263.9	17592.8	25572.1	25216.1	26157.5	16383.3			4700.6	20042.2	28486	37995.4	40003.8	47700.6	28131.4
	117.6	15578.2	23658.9	24098.4	31017.1	35666.6	22938.9			3891.4	15300.8	26989.6	37993.8	38730	45119.2	33156.2
	79.56	16205.7	30288.5	38672.9	52670	54600	59043			12743.4	50686.4	64863.4	87897.4	110911	117805	80377.6
	109.76	13990.7	22739	28384.2	40209	50902.2	36202.6			23935	67650	92330	97275	99265	114075	107755
	126.5	23182.1	42525.9	69254.8	88749.3	108750	81727.6			3855	9560	14565	23285	27535	30755	22940
	195.03	24540.3	37132.7	51326.9	71148.7	99294.6	53281.3			2780	13920.8	18391	31829	35794.6	39210.4	25294.8
IL-8	Untreated	400 (ng/ml)	800 (ng/ml)	1.6 (µg/ml)	3.2 (µg/ml)	6.4 (µg/ml)	LPS (1 µg/ml)		IL-8	Untreated	400 (ng/ml)	800 (ng/ml)	1.6 (µg/ml)	3.2 (µg/ml)	6.4 (µg/ml)	LPS (1 µg/ml)
	8638	119350	130750	212775	193270	199700	179115			57040	79515	130065	98665	114330	139295	121835
	13282.7	121480	136485	177810	200500	214060	161450			14945	107385	117275	128760	140270	207285	149895
	12319.3	83570	164585	205150	252420	307080	298860			17675	207845	250865	285010	291095	365665	228140
	8515	101805	130880	165320	203935	252010	253100			46792	314070	332257	405276	437847	500390	352565
	16682.5	116885	343010	436970	587070	500390	459705			9022.8	54596.2	66165	89153.4	104627	252010	72212.2
	17553.3	250545	380010	487895	617640	967000	456615			8293.4	85675.4	85754.6	132231	143769	147538	101569

## Sheet: hTLR2 Blocking
	Antibody Blocking specific to hTLR2: Rv2659c (pg/ml)										Antibody Blocking specific to hTLR4: Rv2659c (pg/ml)
IL-8	Unblocking Group				Blocking Group					IL-8	Unblocking Group				Blocking Group
	Untreated	Rv2659c	FSL-1		Untreated	Rv2659c	FSL-1				Untreated	Rv2659c	LPS		Untreated	Rv2659c	LPS
	8801.4	199700	166470		6435	116310	35290				8801.4	199700	298860		3894.2	45790	61970
	8515	252010	153620		15729.4	125320	52840				8515	252010	206785		5726.2	116010	91584
	13358.2	214060	129020		14945	136680	41290				13358.2	214060	253100		1526.26	79920	72960
	12319.3	307080	139895		17675	157000	49572.4				12319.3	307080	195155		5625.2	101206	101687
	16682.5	500390	165210		9022.8	125320	43680				16682.5	500390	343895		3016.98	86050	71279
	17553.3	967000	135600		8293.4	136680	66310.2				17553.3	967000	408200		2922.16	91085	110445
IL-1β	Unblocking Group				Blocking Group					IL-1β	Unblocking Group				Blocking Group
	Untreated	Rv2659c	FSL-1		Untreated	Rv2659c	FSL-1				Untreated	Rv2659c	LPS		Untreated	Rv2659c	LPS
	2.24	1544	601.41		0.27	714.62	30.34				2.24	1544	856.17		0	52.57	41.67
	1.14	1175.5	438.04		4.74	781.52	11.08				1.14	1175.5	750.9		0	103.73	78.75
	9.39	1930.15	978.6		4.61	666.94	28.12				9.39	1930.15	1403.71		4.5	102.01	176.87
	9.09	1317.5	924.93		2.02	552.22	24.93				9.09	1317.5	1395.9		0	142.83	112.33
	6.81	1317.5	929.2		0	666.94	10.55				6.81	1317.5	350.2		0	239.45	85.14
	10.1	1544	595.8		0	714.62	24.03				10.1	1544	2518.26		0	198.26	263.67
IL-6	Unblocking Group				Blocking Group					IL-6	Unblocking Group				Blocking Group
	Untreated	Rv2659c	FSL-1		Untreated	Rv2659c	FSL-1				Untreated	Rv2659c	LPS		Untreated	Rv2659c	LPS
	136.08	26157.5	10469.6		48.59	15740	3700				136.08	26157.5	27987		15.73	9062.2	6711
	118.81	35666.6	35539.8		89.03	19460	2283.5				118.81	35666.6	36202.6		5.54	8292.9	5912.2
	79.56	54600	54405		50.24	29606.6	3497.7				79.56	54600	44573.4		46.01	14466.6	11708.8
	109.76	50902.2	26556		63.6	26424.4	2395.66				109.76	50902.2	34383.8		25.79	15500.8	9997.4
	126.5	108750	25115		27.87	19460	1595.06				126.5	108750	24223		18.53	13755	7995
	195.03	99294.6	27147.6		36.86	26424.4	4636.24				195.03	99294.6	53281.3		16.78	12800	8670.8
IL-10	Unblocking Group				Blocking Group					IL-10	Unblocking Group				Blocking Group
	Untreated	Rv2659c	FSL-1		Untreated	Rv2659c	FSL-1				Untreated	Rv2659c	LPS		Untreated	Rv2659c	LPS
	7.37	568.5	126.14		1.33	867.27	14.49				7.37	568.5	424.07		0.58	51.1	31.36
	6.97	461.46	565		1.16	767.37	8.55				6.97	461.46	374.28		0	61.98	42.13
	14.1	820.06	495		8.13	713.65	21.52				14.1	820.06	557.24		5.05	127.09	121.71
	0.8	820.36	820		5.39	559.3	15.2				0.8	820.36	530.46		4.2	127.49	85.95
	1.1	1710	680		6.56	713.65	32.42				1.1	1710	990.84		4.9	161.72	60.84
	0	1480	680		7.23	559.3	65.87				0	1480	630.01		4.32	174.12	160.94
TNF-α	Unblocking Group				Blocking Group					TNF-α	Unblocking Group				Blocking Group
	Untreated	Rv2659c	FSL-1		Untreated	Rv2659c	FSL-1				Untreated	Rv2659c	LPS		Untreated	Rv2659c	LPS
	0	591.57	805		0	563.61	33.2				0	591.57	453.13		1.2	94.56	65.1
	0	601.06	260.38		0	603.39	27.21				0	601.06	309.87		0	110.5	90.29
	1.77	1562.62	259.75		4.93	469.56	126.21				1.77	1562.62	576		5.87	190.21	131
	4.51	1085.33	144.88		2.96	405.29	63.96				4.51	1085.33	619.77		4.59	212.63	16.04
	2.43	1610	254.76		2.12	563.61	23.38				2.43	1610	940.58		2.29	164.99	63.67
	2.11	1000.29	280.5		2.12	405.29	21.97				2.11	1000.29	640.6		1.83	141.51	162.55

## Sheet: hTLR4 Blocking
	Antibody Blocking specific to hTLR2: Rv1738 (pg/ml)										Antibody Blocking specific to hTLR4: Rv1738 (pg/ml)
IL-8	Unblocking Group				Blocking Group					IL-8	Unblocking Group				Blocking Group
	Untreated	Rv1738	FSL-1		Untreated	Rv1738	FSL-1				Untreated	Rv1738	LPS		Untreated	Rv1738	LPS
	8801.4	152975	166470		6435	104525	35290				8801.4	152975	298860		3894.2	121115	61970
	13358.2	259854	129020		14945	151446	41290				13358.2	259854	253100		1526.26	229070	72960
	12319.3	268190	139895		17675	134936	49572.4				12319.3	268190	195155		5625.2	255845	101687
	8515	332594	153620		15729.4	85775	52840				8515	332594	206785		5726.2	121320	91584
	16682.5	365665	165210		9022.8	133780	43680				16682.5	365665	343895		3016.98	227489	71279
	17553.3	401344	135600		8293.4	104525	66310.2				17553.3	401344	408200		2922.16	227579	110445
IL-1β	Unblocking Group				Blocking Group					IL-1β	Unblocking Group				Blocking Group
	Untreated	Rv1738	FSL-1		Untreated	Rv1738	FSL-1				Untreated	Rv1738	LPS		Untreated	Rv1738	LPS
	2.24	3210	601.41		0.27	3169	30.34				2.24	3210	856.17		0	2360	41.67
	1.14	5967	438.04		4.74	4361	11.08				1.14	5967	750.9		0	2263	78.75
	9.39	7250	978.6		4.61	1708	28.12				9.39	7250	1403.71		4.5	2038	176.87
	9.09	2778	924.93		2.02	1491	24.93				9.09	2778	1395.9		0	2187	112.33
	6.81	5345	929.2		0	1159	10.55				6.81	5345	350.2		0	1066	85.14
	10.1	1854	595.8		0	1155	24.03				10.1	1854	2518.26		0	1057	263.67
IL-6	Unblocking Group				Blocking Group					IL-6	Unblocking Group				Blocking Group
	Untreated	Rv1738	FSL-1		Untreated	Rv1738	FSL-1				Untreated	Rv1738	LPS		Untreated	Rv1738	LPS
	136.08	47800	10469.6		48.59	30120	3700				136.08	47800	27987		15.73	31947.8	6711
	118.81	38170	35539.8		89.03	32300	2283.5				118.81	38170	36202.6		5.54	38595	5912.2
	79.56	39925	54405		50.24	31149.4	3497.7				79.56	39925	44573.4		46.01	30392	11708.8
	109.76	50240.4	26556		63.6	25290	2395.66				109.76	50240.4	34383.8		25.79	24620	9997.4
	126.5	117805	25115		27.87	19472	1595.06				126.5	117805	24223		18.53	24623	7995
	195.03	45119.2	27147.6		36.86	19483	4636.24				195.03	45119.2	53281.3		16.78	30392	8670.8
IL-10	Unblocking Group				Blocking Group					IL-10	Unblocking Group				Blocking Group
	Untreated	Rv1738	FSL-1		Untreated	Rv1738	FSL-1				Untreated	Rv1738	LPS		Untreated	Rv1738	LPS
	7.37	1760	126.14		1.33	754	14.49				7.37	1760	424.07		0.58	899.02	31.36
	6.97	1580	565		1.16	728.47	8.55				6.97	1580	374.28		0	954.21	42.13
	14.1	835	495		8.13	510.82	21.52				14.1	835	557.24		5.05	635.64	121.71
	0.8	1160	820		5.39	466.7	15.2				0.8	1160	530.46		4.2	644.03	85.95
	1.1	1186.49	680		6.56	573.5	32.42				1.1	1186.49	990.84		4.9	755.99	60.84
	0	1160	685		7.23	466.7	65.87				0	1160	630.01		4.32	414.14	160.94
TNF-α	Unblocking Group				Blocking Group					TNF-α	Unblocking Group				Blocking Group
	Untreated	Rv1738	FSL-1		Untreated	Rv1738	FSL-1				Untreated	Rv1738	LPS		Untreated	Rv1738	LPS
	0	183.24	805		0	482.68	33.2				0	183.24	453.13		1.2	80.31	65.1
	0	985	260.38		0	376.21	27.21				0	985	309.87		0	113.53	90.29
	1.77	2045	259.75		4.93	298.28	126.21				1.77	2045	576		5.87	104.4	131
	4.51	445.21	144.88		2.96	98.75	63.96				4.51	445.21	619.77		4.59	110.24	16.04
	2.43	111.42	254.76		2.12	86.35	23.38				2.43	111.42	940.58		2.29	36.89	63.67
	2.11	188.2	280.5		2.12	86.35	21.97				2.11	188.2	640.6		1.83	27.23	162.55
